# Supplementary material for: Terbium and Europium Chlorocyananilate-Based 2D Coordination Polymers
Source: Molecules. 2023 Sep 6;28(18):6453. doi: 10.3390/molecules28186453 (PMC10535540; doi:10.3390/molecules28186453)
Supplement: Supplementary file 1 [file molecules-28-06453-s001.zip]

Archive with 1 entries (1 files):
- molecules-2565778-supplementary.pdf
